# Supplementary material for: Efficient Glycolysis of Polyethylene Terephthalate (PET) Catalyzed by Cyclic(alkyl)(amino)carbene Copper Complexes
Source: Molecules. 2025 Nov 23;30(23):4521. doi: 10.3390/molecules30234521 (PMC12692927; doi:10.3390/molecules30234521)
Supplement: Supplementary file 1 [file molecules-30-04521-s001.zip]

Archive with 1 entries (1 files):
- molecules-3988182-supplementary.pdf
